# Supplementary material for: Inhibitory and inductive effects of 4- or 5-methyl-2-mercaptobenzimidazole, thyrotoxic and hepatotoxic rubber antioxidants, on several forms of cytochrome P450 in primary cultured rat and human hepatocytes
Source: Toxicol Rep. 2020 Aug 12;7:979–85. doi: 10.1016/j.toxrep.2020.08.003 (PMC7451710; doi:10.1016/j.toxrep.2020.08.003)
Supplement: Supplementary file 1 [file mmc1.zip]

Archive with 1 entries (1 files):
- DataProfile_4633125.xml
