# Supplementary material for: Inhibitory and inductive effects of 4- or 5-methyl-2-mercaptobenzimidazole, thyrotoxic and hepatotoxic rubber antioxidants, on several forms of cytochrome P450 in primary cultured rat and human hepatocytes
Source: Toxicol Rep. 2020 Aug 12;7:979–85. doi: 10.1016/j.toxrep.2020.08.003 (PMC7451710; doi:10.1016/j.toxrep.2020.08.003)
Supplement: Supplementary file 1 [file mmc1.zip › DataProfile_4633125.xml]

<?xml version="1.0" encoding="UTF-8" standalone="no"?><data:data><datasets><author>usami@nihs.go.jp</author><type>0</type><dataset><value>1</value><reason>Data will be made available on request</reason><comments/></dataset></datasets></data:data>
